# Supplementary material for: Association between Compliance with COVID-19 Restrictions and the Risk of SARS-CoV-2 Infection in Poland
Source: Healthcare (Basel). 2023 Mar 22;11(6):914. doi: 10.3390/healthcare11060914 (PMC10048166; doi:10.3390/healthcare11060914)
Supplement: Supplementary file 1 [file healthcare-11-00914-s001.zip]

Archive with 1 entries (1 files):
- healthcare-2245910-supplementary.pdf
